# Supplementary material for: Effects of Rhizobia Isolated from Coffee Fields in the High Jungle Peruvian Region, Tested on Phaseolus vulgaris L. var. Red Kidney
Source: Microorganisms. 2022 Apr 15;10(4):823. doi: 10.3390/microorganisms10040823 (PMC9027962; doi:10.3390/microorganisms10040823)
Supplement: Supplementary file 1 [file microorganisms-10-00823-s001.zip]

Archive with 1 entries (1 files):
- microorganisms-1625357-supplementary.pdf
